# Supplementary material for: Biomarker Testing in Older Patients Treated for an Advanced or Metastatic Non-Squamous Non-Small-Cell Lung Cancer: The French ESME Real-Life Multicenter Cohort Experience
Source: Cancers (Basel). 2021 Dec 24;14(1):92. doi: 10.3390/cancers14010092 (PMC8750267; doi:10.3390/cancers14010092)
Supplement: Supplementary file 1 [file cancers-14-00092-s001.zip]

Archive with 1 entries (1 files):
- cancers-1461935-supplementary.pdf
